# Supplementary material for: Molecular Docking Study and 3D-QSAR Model for Trans-Stilbene Derivatives as Ligands of CYP1B1
Source: Int J Mol Sci. 2025 Jan 24;26(3):1002. doi: 10.3390/ijms26031002 (PMC11817148; doi:10.3390/ijms26031002)
Supplement: Supplementary file 1 [file ijms-26-01002-s001.zip]

Archive with 1 entries (1 files):
- ijms-3414081-supplementary.pdf
